# Supplementary material for: Unraveling forensic timelines using molecular markers in Phormia regina maggots
Source: PLoS Genet. 2025 Dec 4;21(12):e1011948. doi: 10.1371/journal.pgen.1011948 (PMC12677486; doi:10.1371/journal.pgen.1011948)
Supplement: S1 Table — Tabular metadata describing the biological and technical details of the RNA-seq and Iso-Seq libraries used in this study. Each row corresponds to a biological replicate used for transcriptomic or genomic analysis. Variables include sample name, BioProject accession, organism, isolate, breed, isolation source, collection date, geographic origin, tissue type, age, weight, explanatory notes (feeding vs. wandering), and file names for sequencing reads deposited in NCBI SRA (PRJNA990781). (XLSX) [file pgen.1011948.s001.xlsx]

## Sheet: RNA seq & long reads metadata
sample_name	bioproject_accession	organism	isolate	breed	isolation_source	collection_date	geo_loc_name	tissue	age	notes	Weight(mg)	File name 1 on SRA PRJNA990781	File name 2 on SRA PRJNA990781	File name 3 on SRA PRJNA990781	File name 4 on SRA PRJNA990781	File name 5 on SRA PRJNA990781	File name 6 on SRA PRJNA990781	File name 7 on SRA PRJNA990781	File name 8 on SRA PRJNA990781	File name 9 on SRA PRJNA990781	File name 10 on SRA PRJNA990781	File name 11 on SRA PRJNA990781	File name 12 on SRA PRJNA990781	File name 13 on SRA PRJNA990781
F80_1	PRJNA990781	Phormia regina	Single maggot	Nebraska strain	Laboratory strain	10-March-2020	not applicable	Whole tissue	80 hrs	F means "feeding behavior", 80 means "80 hrs", 1 means "replicate 1"	12.9	V350029536_L02_WHPHOozpfRAAARAA-401_1.fq.gz	V350029536_L02_WHPHOozpfRAAARAA-401_2.fq.gz	V350029536_L02_WHPHOozpfRAAARAA-402_1.fq.gz	V350029536_L02_WHPHOozpfRAAARAA-402_2.fq.gz	V350029536_L02_WHPHOozpfRAAARAA-403_1.fq.gz	V350029536_L02_WHPHOozpfRAAARAA-403_2.fq.gz	V350029536_L02_WHPHOozpfRAAARAA-404_1.fq.gz	V350029536_L03_WHPHOozpfRAAARAA-401_1.fq.gz	V350029536_L03_WHPHOozpfRAAARAA-401_2.fq.gz	V350029536_L03_WHPHOozpfRAAARAA-402_1.fq.gz	V350029536_L03_WHPHOozpfRAAARAA-402_2.fq.gz	V350029536_L03_WHPHOozpfRAAARAA-403_1.fq.gz	V350029536_L03_WHPHOozpfRAAARAA-403_2.fq.gz
F80_2	PRJNA990781	Phormia regina	Single maggot	Nebraska strain	Laboratory strain	6-Oct-2020	not applicable	Whole tissue	80 hrs	F means "feeding behavior", 80 means "80 hrs", 2 means "replicate 2"	24.9	V350029462_L01_WHPHOozpfRAAWRAA-639_1.fq.gz	V350029462_L01_WHPHOozpfRAAWRAA-639_2.fq.gz	V350029462_L01_WHPHOozpfRAAWRAA-640_1.fq.gz	V350029462_L01_WHPHOozpfRAAWRAA-640_2.fq.gz	V350029462_L01_WHPHOozpfRAAWRAA-641_1.fq.gz	V350029462_L01_WHPHOozpfRAAWRAA-641_2.fq.gz	V350029462_L01_WHPHOozpfRAAWRAA-643_1.fq.gz	V350029462_L02_WHPHOozpfRAAWRAA-639_1.fq.gz	V350029462_L02_WHPHOozpfRAAWRAA-639_2.fq.gz	V350029462_L02_WHPHOozpfRAAWRAA-640_1.fq.gz	V350029462_L02_WHPHOozpfRAAWRAA-640_2.fq.gz	V350029462_L02_WHPHOozpfRAAWRAA-641_1.fq.gz	V350029462_L02_WHPHOozpfRAAWRAA-641_2.fq.gz
F80_3	PRJNA990781	Phormia regina	Single maggot	Nebraska strain	Laboratory strain	18-Dec-2020	not applicable	Whole tissue	80 hrs	F means "feeding behavior", 80 means "80 hrs", 3 means "replicate 3"	11.3	V350028871_L01_WHPHOozpfRAALRAA-644_1.fq.gz	V350028871_L01_WHPHOozpfRAALRAA-644_2.fq.gz	V350028871_L01_WHPHOozpfRAALRAA-645_1.fq.gz	V350028871_L01_WHPHOozpfRAALRAA-645_2.fq.gz	V350028871_L01_WHPHOozpfRAALRAA-646_1.fq.gz	V350028871_L01_WHPHOozpfRAALRAA-646_2.fq.gz	V350028871_L01_WHPHOozpfRAALRAA-647_1.fq.gz	V350028871_L02_WHPHOozpfRAALRAA-644_1.fq.gz	V350028871_L02_WHPHOozpfRAALRAA-644_2.fq.gz	V350028871_L02_WHPHOozpfRAALRAA-645_1.fq.gz	V350028871_L02_WHPHOozpfRAALRAA-645_2.fq.gz	V350028871_L02_WHPHOozpfRAALRAA-646_1.fq.gz	V350028871_L02_WHPHOozpfRAALRAA-646_2.fq.gz
F90_1	PRJNA990781	Phormia regina	Single maggot	Nebraska strain	Laboratory strain	10-March-2020	not applicable	Whole tissue	90hrs	F means "feeding behavior", 90 means "90 hrs", 1 means "replicate 1"	42.6	V350029536_L02_WHPHOozpfRAABRAA-405_1.fq.gz	V350029536_L02_WHPHOozpfRAABRAA-405_2.fq.gz	V350029536_L02_WHPHOozpfRAABRAA-407_1.fq.gz	V350029536_L02_WHPHOozpfRAABRAA-407_2.fq.gz	V350029536_L02_WHPHOozpfRAABRAA-408_1.fq.gz	V350029536_L02_WHPHOozpfRAABRAA-408_2.fq.gz	V350029536_L02_WHPHOozpfRAABRAA-411_1.fq.gz	V350029536_L03_WHPHOozpfRAABRAA-405_1.fq.gz	V350029536_L03_WHPHOozpfRAABRAA-405_2.fq.gz	V350029536_L03_WHPHOozpfRAABRAA-407_1.fq.gz	V350029536_L03_WHPHOozpfRAABRAA-407_2.fq.gz	V350029536_L03_WHPHOozpfRAABRAA-408_1.fq.gz	V350029536_L03_WHPHOozpfRAABRAA-408_2.fq.gz
F90_2	PRJNA990781	Phormia regina	Single maggot	Nebraska strain	Laboratory strain	6-Oct-2020	not applicable	Whole tissue	90hrs	F means "feeding behavior", 90 means "90 hrs", 2 means "replicate 2"	27.5	V350029462_L01_WHPHOozpfRAAXRAA-644_1.fq.gz	V350029462_L01_WHPHOozpfRAAXRAA-644_2.fq.gz	V350029462_L01_WHPHOozpfRAAXRAA-645_1.fq.gz	V350029462_L01_WHPHOozpfRAAXRAA-645_2.fq.gz	V350029462_L01_WHPHOozpfRAAXRAA-646_1.fq.gz	V350029462_L01_WHPHOozpfRAAXRAA-646_2.fq.gz	V350029462_L01_WHPHOozpfRAAXRAA-647_1.fq.gz	V350029462_L02_WHPHOozpfRAAXRAA-644_1.fq.gz	V350029462_L02_WHPHOozpfRAAXRAA-644_2.fq.gz	V350029462_L02_WHPHOozpfRAAXRAA-645_1.fq.gz	V350029462_L02_WHPHOozpfRAAXRAA-645_2.fq.gz	V350029462_L02_WHPHOozpfRAAXRAA-646_1.fq.gz	V350029462_L02_WHPHOozpfRAAXRAA-646_2.fq.gz
F90_3	PRJNA990781	Phormia regina	Single maggot	Nebraska strain	Laboratory strain	18-Dec-2020	not applicable	Whole tissue	90hrs	F means "feeding behavior", 90 means "90 hrs", 3 means "replicate 3"	17.2	V350028871_L01_WHPHOozpfRAAMRAA-401_1.fq.gz	V350028871_L01_WHPHOozpfRAAMRAA-401_2.fq.gz	V350028871_L01_WHPHOozpfRAAMRAA-402_1.fq.gz	V350028871_L01_WHPHOozpfRAAMRAA-402_2.fq.gz	V350028871_L01_WHPHOozpfRAAMRAA-403_1.fq.gz	V350028871_L01_WHPHOozpfRAAMRAA-403_2.fq.gz	V350028871_L01_WHPHOozpfRAAMRAA-404_1.fq.gz	V350028871_L02_WHPHOozpfRAAMRAA-401_1.fq.gz	V350028871_L02_WHPHOozpfRAAMRAA-401_2.fq.gz	V350028871_L02_WHPHOozpfRAAMRAA-402_1.fq.gz	V350028871_L02_WHPHOozpfRAAMRAA-402_2.fq.gz	V350028871_L02_WHPHOozpfRAAMRAA-403_1.fq.gz	V350028871_L02_WHPHOozpfRAAMRAA-403_2.fq.gz
W90_4	PRJNA990781	Phormia regina	Single maggot	Nebraska strain	Laboratory strain	10-March-2020	not applicable	Whole tissue	90hrs	W means "wandering behavior", 90 means "90 hrs", 1 means "replicate 1"	32.3	V350029196_L01_WHPHOozpfRAAGRAA-620_1.fq.gz	V350029196_L01_WHPHOozpfRAAGRAA-620_2.fq.gz	V350029196_L01_WHPHOozpfRAAGRAA-621_1.fq.gz	V350029196_L01_WHPHOozpfRAAGRAA-621_2.fq.gz	V350029196_L01_WHPHOozpfRAAGRAA-622_1.fq.gz	V350029196_L01_WHPHOozpfRAAGRAA-622_2.fq.gz	V350029196_L01_WHPHOozpfRAAGRAA-624_1.fq.gz	V350029196_L02_WHPHOozpfRAAGRAA-620_1.fq.gz	V350029196_L02_WHPHOozpfRAAGRAA-620_2.fq.gz	V350029196_L02_WHPHOozpfRAAGRAA-621_1.fq.gz	V350029196_L02_WHPHOozpfRAAGRAA-621_2.fq.gz	V350029196_L02_WHPHOozpfRAAGRAA-622_1.fq.gz	V350029196_L02_WHPHOozpfRAAGRAA-622_2.fq.gz
W90_5	PRJNA990781	Phormia regina	Single maggot	Nebraska strain	Laboratory strain	6-Oct-2020	not applicable	Whole tissue	90hrs	W means "wandering behavior", 90 means "90 hrs", 2 means "replicate 2"	48.7	V350029226_L01_WHPHOozpfRABCRAA-611_1.fq.gz	V350029226_L01_WHPHOozpfRABCRAA-611_2.fq.gz	V350029226_L01_WHPHOozpfRABCRAA-612_1.fq.gz	V350029226_L01_WHPHOozpfRABCRAA-612_2.fq.gz	V350029226_L01_WHPHOozpfRABCRAA-613_1.fq.gz	V350029226_L01_WHPHOozpfRABCRAA-613_2.fq.gz	V350029226_L01_WHPHOozpfRABCRAA-614_1.fq.gz	V350029226_L02_WHPHOozpfRABCRAA-611_1.fq.gz	V350029226_L02_WHPHOozpfRABCRAA-611_2.fq.gz	V350029226_L02_WHPHOozpfRABCRAA-612_1.fq.gz	V350029226_L02_WHPHOozpfRABCRAA-612_2.fq.gz	V350029226_L02_WHPHOozpfRABCRAA-613_1.fq.gz	V350029226_L02_WHPHOozpfRABCRAA-613_2.fq.gz
W90_6	PRJNA990781	Phormia regina	Single maggot	Nebraska strain	Laboratory strain	19-Dec-2020	not applicable	Whole tissue	90hrs	W means "wandering behavior", 90 means "90 hrs", 3 means "replicate 3"	11.3	V350029487_L01_WHPHOozpfRAARRAA-615_1.fq.gz	V350029487_L01_WHPHOozpfRAARRAA-615_2.fq.gz	V350029487_L01_WHPHOozpfRAARRAA-616_1.fq.gz	V350029487_L01_WHPHOozpfRAARRAA-616_2.fq.gz	V350029487_L01_WHPHOozpfRAARRAA-618_1.fq.gz	V350029487_L01_WHPHOozpfRAARRAA-618_2.fq.gz	V350029487_L01_WHPHOozpfRAARRAA-619_1.fq.gz	V350029487_L02_WHPHOozpfRAARRAA-615_1.fq.gz	V350029487_L02_WHPHOozpfRAARRAA-615_2.fq.gz	V350029487_L02_WHPHOozpfRAARRAA-616_1.fq.gz	V350029487_L02_WHPHOozpfRAARRAA-616_2.fq.gz	V350029487_L02_WHPHOozpfRAARRAA-618_1.fq.gz	V350029487_L02_WHPHOozpfRAARRAA-618_2.fq.gz
F100_1	PRJNA990781	Phormia regina	Single maggot	Nebraska strain	Laboratory strain	11-March-2020	not applicable	Whole tissue	100hrs	F means "feeding behavior", 100 means "100 hrs", 1 means "replicate 1"	58.7	V350029536_L02_WHPHOozpfRAACRAA-412_1.fq.gz	V350029536_L02_WHPHOozpfRAACRAA-412_2.fq.gz	V350029536_L02_WHPHOozpfRAACRAA-413_1.fq.gz	V350029536_L02_WHPHOozpfRAACRAA-413_2.fq.gz	V350029536_L02_WHPHOozpfRAACRAA-415_1.fq.gz	V350029536_L02_WHPHOozpfRAACRAA-415_2.fq.gz	V350029536_L02_WHPHOozpfRAACRAA-416_1.fq.gz	V350029536_L03_WHPHOozpfRAACRAA-412_1.fq.gz	V350029536_L03_WHPHOozpfRAACRAA-412_2.fq.gz	V350029536_L03_WHPHOozpfRAACRAA-413_1.fq.gz	V350029536_L03_WHPHOozpfRAACRAA-413_2.fq.gz	V350029536_L03_WHPHOozpfRAACRAA-415_1.fq.gz	V350029536_L03_WHPHOozpfRAACRAA-415_2.fq.gz
F100_2	PRJNA990781	Phormia regina	Single maggot	Nebraska strain	Laboratory strain	6-Oct-2020	not applicable	Whole tissue	100hrs	F means "feeding behavior", 100 means "100 hrs", 2 means "replicate 2"	58.5	V350029462_L01_WHPHOozpfRAAYRAA-401_1.fq.gz	V350029462_L01_WHPHOozpfRAAYRAA-401_2.fq.gz	V350029462_L01_WHPHOozpfRAAYRAA-402_1.fq.gz	V350029462_L01_WHPHOozpfRAAYRAA-402_2.fq.gz	V350029462_L01_WHPHOozpfRAAYRAA-403_1.fq.gz	V350029462_L01_WHPHOozpfRAAYRAA-403_2.fq.gz	V350029462_L01_WHPHOozpfRAAYRAA-404_1.fq.gz	V350029462_L02_WHPHOozpfRAAYRAA-401_1.fq.gz	V350029462_L02_WHPHOozpfRAAYRAA-401_2.fq.gz	V350029462_L02_WHPHOozpfRAAYRAA-402_1.fq.gz	V350029462_L02_WHPHOozpfRAAYRAA-402_2.fq.gz	V350029462_L02_WHPHOozpfRAAYRAA-403_1.fq.gz	V350029462_L02_WHPHOozpfRAAYRAA-403_2.fq.gz
F100_3	PRJNA990781	Phormia regina	Single maggot	Nebraska strain	Laboratory strain	19-Dec-2020	not applicable	Whole tissue	100hrs	F means "feeding behavior", 100 means "100 hrs", 3 means "replicate 3"	45.9	V350028871_L01_WHPHOozpfRAANRAA-405_1.fq.gz	V350028871_L01_WHPHOozpfRAANRAA-405_2.fq.gz	V350028871_L01_WHPHOozpfRAANRAA-407_1.fq.gz	V350028871_L01_WHPHOozpfRAANRAA-407_2.fq.gz	V350028871_L01_WHPHOozpfRAANRAA-408_1.fq.gz	V350028871_L01_WHPHOozpfRAANRAA-408_2.fq.gz	V350028871_L01_WHPHOozpfRAANRAA-411_1.fq.gz	V350028871_L02_WHPHOozpfRAANRAA-405_1.fq.gz	V350028871_L02_WHPHOozpfRAANRAA-405_2.fq.gz	V350028871_L02_WHPHOozpfRAANRAA-407_1.fq.gz	V350028871_L02_WHPHOozpfRAANRAA-407_2.fq.gz	V350028871_L02_WHPHOozpfRAANRAA-408_1.fq.gz	V350028871_L02_WHPHOozpfRAANRAA-408_2.fq.gz
W100_4	PRJNA990781	Phormia regina	Single maggot	Nebraska strain	Laboratory strain	11-March-2020	not applicable	Whole tissue	100hrs	W means "wandering behavior", 100 means "100 hrs", 1 means "replicate 1"	43.6	V350029196_L01_WHPHOozpfRAAHRAA-625_1.fq.gz	V350029196_L01_WHPHOozpfRAAHRAA-625_2.fq.gz	V350029196_L01_WHPHOozpfRAAHRAA-626_1.fq.gz	V350029196_L01_WHPHOozpfRAAHRAA-626_2.fq.gz	V350029196_L01_WHPHOozpfRAAHRAA-627_1.fq.gz	V350029196_L01_WHPHOozpfRAAHRAA-627_2.fq.gz	V350029196_L01_WHPHOozpfRAAHRAA-628_1.fq.gz	V350029196_L02_WHPHOozpfRAAHRAA-625_1.fq.gz	V350029196_L02_WHPHOozpfRAAHRAA-625_2.fq.gz	V350029196_L02_WHPHOozpfRAAHRAA-626_1.fq.gz	V350029196_L02_WHPHOozpfRAAHRAA-626_2.fq.gz	V350029196_L02_WHPHOozpfRAAHRAA-627_1.fq.gz	V350029196_L02_WHPHOozpfRAAHRAA-627_2.fq.gz
W100_5	PRJNA990781	Phormia regina	Single maggot	Nebraska strain	Laboratory strain	6-Oct-2020	not applicable	Whole tissue	100hrs	W means "wandering behavior", 100 means "100 hrs", 2 means "replicate 2"	73.6	V350029226_L01_WHPHOozpfRABDRAA-615_1.fq.gz	V350029226_L01_WHPHOozpfRABDRAA-615_2.fq.gz	V350029226_L01_WHPHOozpfRABDRAA-616_1.fq.gz	V350029226_L01_WHPHOozpfRABDRAA-616_2.fq.gz	V350029226_L01_WHPHOozpfRABDRAA-618_1.fq.gz	V350029226_L01_WHPHOozpfRABDRAA-618_2.fq.gz	V350029226_L01_WHPHOozpfRABDRAA-619_1.fq.gz	V350029226_L02_WHPHOozpfRABDRAA-615_1.fq.gz	V350029226_L02_WHPHOozpfRABDRAA-615_2.fq.gz	V350029226_L02_WHPHOozpfRABDRAA-616_1.fq.gz	V350029226_L02_WHPHOozpfRABDRAA-616_2.fq.gz	V350029226_L02_WHPHOozpfRABDRAA-618_1.fq.gz	V350029226_L02_WHPHOozpfRABDRAA-618_2.fq.gz
W100_6	PRJNA990781	Phormia regina	Single maggot	Nebraska strain	Laboratory strain	20-Dec-2020	not applicable	Whole tissue	100hrs	W means "wandering behavior", 100 means "100 hrs", 3 means "replicate 3"	57.3	V350029487_L01_WHPHOozpfRAASRAA-620_1.fq.gz	V350029487_L01_WHPHOozpfRAASRAA-620_2.fq.gz	V350029487_L01_WHPHOozpfRAASRAA-621_1.fq.gz	V350029487_L01_WHPHOozpfRAASRAA-621_2.fq.gz	V350029487_L01_WHPHOozpfRAASRAA-622_1.fq.gz	V350029487_L01_WHPHOozpfRAASRAA-622_2.fq.gz	V350029487_L01_WHPHOozpfRAASRAA-624_1.fq.gz	V350029487_L02_WHPHOozpfRAASRAA-620_1.fq.gz	V350029487_L02_WHPHOozpfRAASRAA-620_2.fq.gz	V350029487_L02_WHPHOozpfRAASRAA-621_1.fq.gz	V350029487_L02_WHPHOozpfRAASRAA-621_2.fq.gz	V350029487_L02_WHPHOozpfRAASRAA-622_1.fq.gz	V350029487_L02_WHPHOozpfRAASRAA-622_2.fq.gz
F110_1	PRJNA990781	Phormia regina	Single maggot	Nebraska strain	Laboratory strain	11-March-2020	not applicable	Whole tissue	110hrs	F means "feeding behavior", 110 means "110 hrs", 1 means "replicate 1"	70.1	V350029536_L02_WHPHOozpfRAADRAA-604_1.fq.gz	V350029536_L02_WHPHOozpfRAADRAA-604_2.fq.gz	V350029536_L02_WHPHOozpfRAADRAA-605_1.fq.gz	V350029536_L02_WHPHOozpfRAADRAA-605_2.fq.gz	V350029536_L02_WHPHOozpfRAADRAA-607_1.fq.gz	V350029536_L02_WHPHOozpfRAADRAA-607_2.fq.gz	V350029536_L02_WHPHOozpfRAADRAA-609_1.fq.gz	V350029536_L03_WHPHOozpfRAADRAA-604_1.fq.gz	V350029536_L03_WHPHOozpfRAADRAA-604_2.fq.gz	V350029536_L03_WHPHOozpfRAADRAA-605_1.fq.gz	V350029536_L03_WHPHOozpfRAADRAA-605_2.fq.gz	V350029536_L03_WHPHOozpfRAADRAA-607_1.fq.gz	V350029536_L03_WHPHOozpfRAADRAA-607_2.fq.gz
F110_2	PRJNA990781	Phormia regina	Single maggot	Nebraska strain	Laboratory strain	7-Oct-2020	not applicable	Whole tissue	110hrs	F means "feeding behavior", 110 means "110 hrs", 2 means "replicate 2"	60.3	V350029226_L01_WHPHOozpfRAAZRAA-405_1.fq.gz	V350029226_L01_WHPHOozpfRAAZRAA-405_2.fq.gz	V350029226_L01_WHPHOozpfRAAZRAA-407_1.fq.gz	V350029226_L01_WHPHOozpfRAAZRAA-407_2.fq.gz	V350029226_L01_WHPHOozpfRAAZRAA-408_1.fq.gz	V350029226_L01_WHPHOozpfRAAZRAA-408_2.fq.gz	V350029226_L01_WHPHOozpfRAAZRAA-411_1.fq.gz	V350029226_L02_WHPHOozpfRAAZRAA-405_1.fq.gz	V350029226_L02_WHPHOozpfRAAZRAA-405_2.fq.gz	V350029226_L02_WHPHOozpfRAAZRAA-407_1.fq.gz	V350029226_L02_WHPHOozpfRAAZRAA-407_2.fq.gz	V350029226_L02_WHPHOozpfRAAZRAA-408_1.fq.gz	V350029226_L02_WHPHOozpfRAAZRAA-408_2.fq.gz
F110_3	PRJNA990781	Phormia regina	Single maggot	Nebraska strain	Laboratory strain	20-Dec-2020	not applicable	Whole tissue	110hrs	F means "feeding behavior", 110 means "110 hrs", 3 means "replicate 3"	46.3	V350028871_L01_WHPHOozpfRAAORAA-412_1.fq.gz	V350028871_L01_WHPHOozpfRAAORAA-412_2.fq.gz	V350028871_L01_WHPHOozpfRAAORAA-413_1.fq.gz	V350028871_L01_WHPHOozpfRAAORAA-413_2.fq.gz	V350028871_L01_WHPHOozpfRAAORAA-415_1.fq.gz	V350028871_L01_WHPHOozpfRAAORAA-415_2.fq.gz	V350028871_L01_WHPHOozpfRAAORAA-416_1.fq.gz	V350028871_L02_WHPHOozpfRAAORAA-412_1.fq.gz	V350028871_L02_WHPHOozpfRAAORAA-412_2.fq.gz	V350028871_L02_WHPHOozpfRAAORAA-413_1.fq.gz	V350028871_L02_WHPHOozpfRAAORAA-413_2.fq.gz	V350028871_L02_WHPHOozpfRAAORAA-415_1.fq.gz	V350028871_L02_WHPHOozpfRAAORAA-415_2.fq.gz
W110_4	PRJNA990781	Phormia regina	Single maggot	Nebraska strain	Laboratory strain	11-March-2020	not applicable	Whole tissue	110hrs	W means "wandering behavior", 110 means "110 hrs", 1 means "replicate 1"	68.6	V350029196_L01_WHPHOozpfRAAIRAA-629_1.fq.gz	V350029196_L01_WHPHOozpfRAAIRAA-629_2.fq.gz	V350029196_L01_WHPHOozpfRAAIRAA-631_1.fq.gz	V350029196_L01_WHPHOozpfRAAIRAA-631_2.fq.gz	V350029196_L01_WHPHOozpfRAAIRAA-632_1.fq.gz	V350029196_L01_WHPHOozpfRAAIRAA-632_2.fq.gz	V350029196_L01_WHPHOozpfRAAIRAA-633_1.fq.gz	V350029196_L02_WHPHOozpfRAAIRAA-629_1.fq.gz	V350029196_L02_WHPHOozpfRAAIRAA-629_2.fq.gz	V350029196_L02_WHPHOozpfRAAIRAA-631_1.fq.gz	V350029196_L02_WHPHOozpfRAAIRAA-631_2.fq.gz	V350029196_L02_WHPHOozpfRAAIRAA-632_1.fq.gz	V350029196_L02_WHPHOozpfRAAIRAA-632_2.fq.gz
W110_5	PRJNA990781	Phormia regina	Single maggot	Nebraska strain	Laboratory strain	7-Oct-2020	not applicable	Whole tissue	110hrs	W means "wandering behavior", 110 means "110 hrs", 2 means "replicate 2"	64	V350029226_L01_WHPHOozpfRABERAA-620_1.fq.gz	V350029226_L01_WHPHOozpfRABERAA-620_2.fq.gz	V350029226_L01_WHPHOozpfRABERAA-621_1.fq.gz	V350029226_L01_WHPHOozpfRABERAA-621_2.fq.gz	V350029226_L01_WHPHOozpfRABERAA-622_1.fq.gz	V350029226_L01_WHPHOozpfRABERAA-622_2.fq.gz	V350029226_L01_WHPHOozpfRABERAA-624_1.fq.gz	V350029226_L02_WHPHOozpfRABERAA-620_1.fq.gz	V350029226_L02_WHPHOozpfRABERAA-620_2.fq.gz	V350029226_L02_WHPHOozpfRABERAA-621_1.fq.gz	V350029226_L02_WHPHOozpfRABERAA-621_2.fq.gz	V350029226_L02_WHPHOozpfRABERAA-622_1.fq.gz	V350029226_L02_WHPHOozpfRABERAA-622_2.fq.gz
W110_6	PRJNA990781	Phormia regina	Single maggot	Nebraska strain	Laboratory strain	20-Dec-2020	not applicable	Whole tissue	110hrs	W means "wandering behavior", 110 means "110 hrs", 3 means "replicate 3"	46.3	V350029487_L01_WHPHOozpfRAATRAA-625_1.fq.gz	V350029487_L01_WHPHOozpfRAATRAA-625_2.fq.gz	V350029487_L01_WHPHOozpfRAATRAA-626_1.fq.gz	V350029487_L01_WHPHOozpfRAATRAA-626_2.fq.gz	V350029487_L01_WHPHOozpfRAATRAA-627_1.fq.gz	V350029487_L01_WHPHOozpfRAATRAA-627_2.fq.gz	V350029487_L01_WHPHOozpfRAATRAA-628_1.fq.gz	V350029487_L02_WHPHOozpfRAATRAA-625_1.fq.gz	V350029487_L02_WHPHOozpfRAATRAA-625_2.fq.gz	V350029487_L02_WHPHOozpfRAATRAA-626_1.fq.gz	V350029487_L02_WHPHOozpfRAATRAA-626_2.fq.gz	V350029487_L02_WHPHOozpfRAATRAA-627_1.fq.gz	V350029487_L02_WHPHOozpfRAATRAA-627_2.fq.gz
F120_1	PRJNA990781	Phormia regina	Single maggot	Nebraska strain	Laboratory strain	12-March-2020	not applicable	Whole tissue	120hrs	F means "feeding behavior", 120 means "120 hrs", 1 means "replicate 1"	78.5	V350029536_L02_WHPHOozpfRAAERAA-611_1.fq.gz	V350029536_L02_WHPHOozpfRAAERAA-611_2.fq.gz	V350029536_L02_WHPHOozpfRAAERAA-612_1.fq.gz	V350029536_L02_WHPHOozpfRAAERAA-612_2.fq.gz	V350029536_L02_WHPHOozpfRAAERAA-613_1.fq.gz	V350029536_L02_WHPHOozpfRAAERAA-613_2.fq.gz	V350029536_L02_WHPHOozpfRAAERAA-614_1.fq.gz	V350029536_L03_WHPHOozpfRAAERAA-611_1.fq.gz	V350029536_L03_WHPHOozpfRAAERAA-611_2.fq.gz	V350029536_L03_WHPHOozpfRAAERAA-612_1.fq.gz	V350029536_L03_WHPHOozpfRAAERAA-612_2.fq.gz	V350029536_L03_WHPHOozpfRAAERAA-613_1.fq.gz	V350029536_L03_WHPHOozpfRAAERAA-613_2.fq.gz
F120_2	PRJNA990781	Phormia regina	Single maggot	Nebraska strain	Laboratory strain	7-Oct-2020	not applicable	Whole tissue	120hrs	F means "feeding behavior", 120 means "120 hrs", 2 means "replicate 2"	74.2	V350029547_L01_WHPHOozpfRABARAA-412_1.fq.gz	V350029547_L01_WHPHOozpfRABARAA-412_2.fq.gz	V350029547_L01_WHPHOozpfRABARAA-413_1.fq.gz	V350029547_L01_WHPHOozpfRABARAA-413_2.fq.gz	V350029547_L01_WHPHOozpfRABARAA-415_1.fq.gz	V350029547_L01_WHPHOozpfRABARAA-415_2.fq.gz	V350029547_L01_WHPHOozpfRABARAA-416_1.fq.gz	V350029547_L02_WHPHOozpfRABARAA-412_1.fq.gz	V350029547_L02_WHPHOozpfRABARAA-412_2.fq.gz	V350029547_L02_WHPHOozpfRABARAA-413_1.fq.gz	V350029547_L02_WHPHOozpfRABARAA-413_2.fq.gz	V350029547_L02_WHPHOozpfRABARAA-415_1.fq.gz	V350029547_L02_WHPHOozpfRABARAA-415_2.fq.gz
F120_3	PRJNA990781	Phormia regina	Single maggot	Nebraska strain	Laboratory strain	21-Dec-2020	not applicable	Whole tissue	120hrs	F means "feeding behavior", 120 means "120 hrs", 3 means "replicate 3"	54.7	V350029487_L01_WHPHOozpfRAAPRAA-604_1.fq.gz	V350029487_L01_WHPHOozpfRAAPRAA-604_2.fq.gz	V350029487_L01_WHPHOozpfRAAPRAA-605_1.fq.gz	V350029487_L01_WHPHOozpfRAAPRAA-605_2.fq.gz	V350029487_L01_WHPHOozpfRAAPRAA-607_1.fq.gz	V350029487_L01_WHPHOozpfRAAPRAA-607_2.fq.gz	V350029487_L01_WHPHOozpfRAAPRAA-609_1.fq.gz	V350029487_L02_WHPHOozpfRAAPRAA-604_1.fq.gz	V350029487_L02_WHPHOozpfRAAPRAA-604_2.fq.gz	V350029487_L02_WHPHOozpfRAAPRAA-605_1.fq.gz	V350029487_L02_WHPHOozpfRAAPRAA-605_2.fq.gz	V350029487_L02_WHPHOozpfRAAPRAA-607_1.fq.gz	V350029487_L02_WHPHOozpfRAAPRAA-607_2.fq.gz
W120_4	PRJNA990781	Phormia regina	Single maggot	Nebraska strain	Laboratory strain	12-March-2020	not applicable	Whole tissue	120hrs	W means "wandering behavior", 120 means "120 hrs", 1 means "replicate 1"	78.4	V350029196_L01_WHPHOozpfRAAJRAA-634_1.fq.gz	V350029196_L01_WHPHOozpfRAAJRAA-634_2.fq.gz	V350029196_L01_WHPHOozpfRAAJRAA-636_1.fq.gz	V350029196_L01_WHPHOozpfRAAJRAA-636_2.fq.gz	V350029196_L01_WHPHOozpfRAAJRAA-637_1.fq.gz	V350029196_L01_WHPHOozpfRAAJRAA-637_2.fq.gz	V350029196_L01_WHPHOozpfRAAJRAA-638_1.fq.gz	V350029196_L02_WHPHOozpfRAAJRAA-634_1.fq.gz	V350029196_L02_WHPHOozpfRAAJRAA-634_2.fq.gz	V350029196_L02_WHPHOozpfRAAJRAA-636_1.fq.gz	V350029196_L02_WHPHOozpfRAAJRAA-636_2.fq.gz	V350029196_L02_WHPHOozpfRAAJRAA-637_1.fq.gz	V350029196_L02_WHPHOozpfRAAJRAA-637_2.fq.gz
W120_5	PRJNA990781	Phormia regina	Single maggot	Nebraska strain	Laboratory strain	7-Oct-2020	not applicable	Whole tissue	120hrs	W means "wandering behavior", 120 means "120 hrs", 2 means "replicate 2"	69.2	V350029547_L01_WHPHOozpfRABFRAA-625_1.fq.gz	V350029547_L01_WHPHOozpfRABFRAA-625_2.fq.gz	V350029547_L01_WHPHOozpfRABFRAA-626_1.fq.gz	V350029547_L01_WHPHOozpfRABFRAA-626_2.fq.gz	V350029547_L01_WHPHOozpfRABFRAA-627_1.fq.gz	V350029547_L01_WHPHOozpfRABFRAA-627_2.fq.gz	V350029547_L01_WHPHOozpfRABFRAA-628_1.fq.gz	V350029547_L02_WHPHOozpfRABFRAA-625_1.fq.gz	V350029547_L02_WHPHOozpfRABFRAA-625_2.fq.gz	V350029547_L02_WHPHOozpfRABFRAA-626_1.fq.gz	V350029547_L02_WHPHOozpfRABFRAA-626_2.fq.gz	V350029547_L02_WHPHOozpfRABFRAA-627_1.fq.gz	V350029547_L02_WHPHOozpfRABFRAA-627_2.fq.gz
W120_6	PRJNA990781	Phormia regina	Single maggot	Nebraska strain	Laboratory strain	21-Dec-2020	not applicable	Whole tissue	120hrs	W means "wandering behavior", 120 means "120 hrs", 3 means "replicate 3"	72	V350029462_L01_WHPHOozpfRAAURAA-629_1.fq.gz	V350029462_L01_WHPHOozpfRAAURAA-629_2.fq.gz	V350029462_L01_WHPHOozpfRAAURAA-631_1.fq.gz	V350029462_L01_WHPHOozpfRAAURAA-631_2.fq.gz	V350029462_L01_WHPHOozpfRAAURAA-632_1.fq.gz	V350029462_L01_WHPHOozpfRAAURAA-632_2.fq.gz	V350029462_L01_WHPHOozpfRAAURAA-633_1.fq.gz	V350029462_L02_WHPHOozpfRAAURAA-629_1.fq.gz	V350029462_L02_WHPHOozpfRAAURAA-629_2.fq.gz	V350029462_L02_WHPHOozpfRAAURAA-631_1.fq.gz	V350029462_L02_WHPHOozpfRAAURAA-631_2.fq.gz	V350029462_L02_WHPHOozpfRAAURAA-632_1.fq.gz	V350029462_L02_WHPHOozpfRAAURAA-632_2.fq.gz
F130_1	PRJNA990781	Phormia regina	Single maggot	Nebraska strain	Laboratory strain	13-March-2020	not applicable	Whole tissue	130hrs	F means "feeding behavior", 130 means "130 hrs", 1 means "replicate 1"	78.2	V350029196_L01_WHPHOozpfRAAFRAA-615_1.fq.gz	V350029196_L01_WHPHOozpfRAAFRAA-615_2.fq.gz	V350029196_L01_WHPHOozpfRAAFRAA-616_1.fq.gz	V350029196_L01_WHPHOozpfRAAFRAA-616_2.fq.gz	V350029196_L01_WHPHOozpfRAAFRAA-618_1.fq.gz	V350029196_L01_WHPHOozpfRAAFRAA-618_2.fq.gz	V350029196_L01_WHPHOozpfRAAFRAA-619_1.fq.gz	V350029196_L02_WHPHOozpfRAAFRAA-615_1.fq.gz	V350029196_L02_WHPHOozpfRAAFRAA-615_2.fq.gz	V350029196_L02_WHPHOozpfRAAFRAA-616_1.fq.gz	V350029196_L02_WHPHOozpfRAAFRAA-616_2.fq.gz	V350029196_L02_WHPHOozpfRAAFRAA-618_1.fq.gz	V350029196_L02_WHPHOozpfRAAFRAA-618_2.fq.gz
F130_2	PRJNA990781	Phormia regina	Single maggot	Nebraska strain	Laboratory strain	8-Oct-2020	not applicable	Whole tissue	130hrs	F means "feeding behavior", 130 means "130 hrs", 2 means "replicate 2"	65.9	V350029226_L01_WHPHOozpfRABBRAA-604_1.fq.gz	V350029226_L01_WHPHOozpfRABBRAA-604_2.fq.gz	V350029226_L01_WHPHOozpfRABBRAA-605_1.fq.gz	V350029226_L01_WHPHOozpfRABBRAA-605_2.fq.gz	V350029226_L01_WHPHOozpfRABBRAA-607_1.fq.gz	V350029226_L01_WHPHOozpfRABBRAA-607_2.fq.gz	V350029226_L01_WHPHOozpfRABBRAA-609_1.fq.gz	V350029226_L02_WHPHOozpfRABBRAA-604_1.fq.gz	V350029226_L02_WHPHOozpfRABBRAA-604_2.fq.gz	V350029226_L02_WHPHOozpfRABBRAA-605_1.fq.gz	V350029226_L02_WHPHOozpfRABBRAA-605_2.fq.gz	V350029226_L02_WHPHOozpfRABBRAA-607_1.fq.gz	V350029226_L02_WHPHOozpfRABBRAA-607_2.fq.gz
F130_3	PRJNA990781	Phormia regina	Single maggot	Nebraska strain	Laboratory strain	21-Dec-2020	not applicable	Whole tissue	130hrs	F means "feeding behavior", 130 means "130 hrs", 3 means "replicate 3"	70.1	V350029487_L01_WHPHOozpfRAAQRAA-611_1.fq.gz	V350029487_L01_WHPHOozpfRAAQRAA-611_2.fq.gz	V350029487_L01_WHPHOozpfRAAQRAA-612_1.fq.gz	V350029487_L01_WHPHOozpfRAAQRAA-612_2.fq.gz	V350029487_L01_WHPHOozpfRAAQRAA-613_1.fq.gz	V350029487_L01_WHPHOozpfRAAQRAA-613_2.fq.gz	V350029487_L01_WHPHOozpfRAAQRAA-614_1.fq.gz	V350029487_L02_WHPHOozpfRAAQRAA-611_1.fq.gz	V350029487_L02_WHPHOozpfRAAQRAA-611_2.fq.gz	V350029487_L02_WHPHOozpfRAAQRAA-612_1.fq.gz	V350029487_L02_WHPHOozpfRAAQRAA-612_2.fq.gz	V350029487_L02_WHPHOozpfRAAQRAA-613_1.fq.gz	V350029487_L02_WHPHOozpfRAAQRAA-613_2.fq.gz
W130_4	PRJNA990781	Phormia regina	Single maggot	Nebraska strain	Laboratory strain	13-March-2020	not applicable	Whole tissue	130hrs	W means "wandering behavior", 130 means "130 hrs", 1 means "replicate 1"	69.7	V350028871_L01_WHPHOozpfRAAKRAA-639_1.fq.gz	V350028871_L01_WHPHOozpfRAAKRAA-639_2.fq.gz	V350028871_L01_WHPHOozpfRAAKRAA-640_1.fq.gz	V350028871_L01_WHPHOozpfRAAKRAA-640_2.fq.gz	V350028871_L01_WHPHOozpfRAAKRAA-641_1.fq.gz	V350028871_L01_WHPHOozpfRAAKRAA-641_2.fq.gz	V350028871_L01_WHPHOozpfRAAKRAA-643_1.fq.gz	V350028871_L02_WHPHOozpfRAAKRAA-639_1.fq.gz	V350028871_L02_WHPHOozpfRAAKRAA-639_2.fq.gz	V350028871_L02_WHPHOozpfRAAKRAA-640_1.fq.gz	V350028871_L02_WHPHOozpfRAAKRAA-640_2.fq.gz	V350028871_L02_WHPHOozpfRAAKRAA-641_1.fq.gz	V350028871_L02_WHPHOozpfRAAKRAA-641_2.fq.gz
W130_5	PRJNA990781	Phormia regina	Single maggot	Nebraska strain	Laboratory strain	8-Oct-2020	not applicable	Whole tissue	130hrs	W means "wandering behavior", 130 means "130 hrs", 2 means "replicate 2"	57.7	V350029547_L01_WHPHOozpfRABGRAA-629_1.fq.gz	V350029547_L01_WHPHOozpfRABGRAA-629_2.fq.gz	V350029547_L01_WHPHOozpfRABGRAA-631_1.fq.gz	V350029547_L01_WHPHOozpfRABGRAA-631_2.fq.gz	V350029547_L01_WHPHOozpfRABGRAA-632_1.fq.gz	V350029547_L01_WHPHOozpfRABGRAA-632_2.fq.gz	V350029547_L01_WHPHOozpfRABGRAA-633_1.fq.gz	V350029547_L02_WHPHOozpfRABGRAA-629_1.fq.gz	V350029547_L02_WHPHOozpfRABGRAA-629_2.fq.gz	V350029547_L02_WHPHOozpfRABGRAA-631_1.fq.gz	V350029547_L02_WHPHOozpfRABGRAA-631_2.fq.gz	V350029547_L02_WHPHOozpfRABGRAA-632_1.fq.gz	V350029547_L02_WHPHOozpfRABGRAA-632_2.fq.gz
W130_6	PRJNA990781	Phormia regina	Single maggot	Nebraska strain	Laboratory strain	21-Dec-2020	not applicable	Whole tissue	130hrs	W means "wandering behavior", 130 means "130 hrs", 3 means "replicate 3"	61.2	V350029462_L01_WHPHOozpfRAAVRAA-634_1.fq.gz	V350029462_L01_WHPHOozpfRAAVRAA-634_2.fq.gz	V350029462_L01_WHPHOozpfRAAVRAA-636_1.fq.gz	V350029462_L01_WHPHOozpfRAAVRAA-636_2.fq.gz	V350029462_L01_WHPHOozpfRAAVRAA-637_1.fq.gz	V350029462_L01_WHPHOozpfRAAVRAA-637_2.fq.gz	V350029462_L01_WHPHOozpfRAAVRAA-638_1.fq.gz	V350029462_L02_WHPHOozpfRAAVRAA-634_1.fq.gz	V350029462_L02_WHPHOozpfRAAVRAA-634_2.fq.gz	V350029462_L02_WHPHOozpfRAAVRAA-636_1.fq.gz	V350029462_L02_WHPHOozpfRAAVRAA-636_2.fq.gz	V350029462_L02_WHPHOozpfRAAVRAA-637_1.fq.gz	V350029462_L02_WHPHOozpfRAAVRAA-637_2.fq.gz
Phormia_male_HiFi	PRJNA990781	Phormia regina	A male adult blowfly	Nebraska strain	Laboratory strain	Sept-2020	not applicable	Whole tissue	3 weeks	HiFi means "PacBio HiFi long reads"	NA	m64140_200721_055642.Q20.fastq
Phormia_male_Hi_C	PRJNA990781	Phormia regina	A male adult blowfly	Nebraska strain	Laboratory strain	10-Aug-2022	not applicable	Whole tissue	3 weeks	Hi-C means "Hi-C sequencing"	NA	HHY-1_R1.fastq	HHY-1_R2.fastq
Phormia_male_Isoseq	PRJNA990781	Phormia regina	A male adult blowfly	Nebraska strain	Laboratory strain	12-Dec-2020	not applicable	Whole tissue	3 weeks	Male adult blowfly isoseq data	NA	m64140_210607_173521.fl.bc1001_5p--bc1001_3p.flnc.bam
Phormia_female_Isoseq	PRJNA990781	Phormia regina	A female adult blowfly	Nebraska strain	Laboratory strain	12-Dec-2020	not applicable	Whole tissue	3 weeks	Female adult blowfly isoseq data	NA	m64140_210607_173521.fl.bc1002_5p--bc1002_3p.flnc.bam
Phormia_110hr_feeding_maggot_Isoseq	PRJNA990781	Phormia regina	Single maggot	Nebraska strain	Laboratory strain	7-Oct-2020	not applicable	Whole tissue	110 hrs	A single 110 hrs old feeding maggot	74.2	m64140_210607_173521.fl.bc1003_5p--bc1003_3p.flnc.bam
Phormia_110hr_wandering_maggot_Isoseq	PRJNA990781	Phormia regina	Single maggot	Nebraska strain	Laboratory strain	7-Oct-2020	not applicable	Whole tissue	110 hrs	A single 110 hrs old Wandering maggot	73.8	m64140_210607_173521.fl.bc1006_5p--bc1006_3p.flnc.bam
