# Supplementary material for: Unraveling forensic timelines using molecular markers in Phormia regina maggots
Source: PLoS Genet. 2025 Dec 4;21(12):e1011948. doi: 10.1371/journal.pgen.1011948 (PMC12677486; doi:10.1371/journal.pgen.1011948)
Supplement: S2 Table — Per gene module membership statistics from the weighted gene co-expression network analysis (WGCNA). Each row corresponds to a gene that passed the variance filter and was included in colored modules. Variables include gene ID, assigned module, module membership correlation (kME) with eigengene, and associated two-sided p-value. (CSV) [file pgen.1011948.s002.csv]

gene_id	module	kME	p_value
ECH1	magenta	0.9082311398004889	2.9064699084823734e-13
GSTT1	magenta	0.6485069078429464	4.475408594754035e-5
T11L1	magenta	0.7201938454379986	2.2990492680238354e-6
D2HDH	cyan	0.4592186368034367	0.007181925
6PGD	cyan	0.874023571	3.0885150929783787e-11
ASGL1	magenta	0.6899409109430621	8.909335382582069e-6
GSH1	cyan	0.6003116119793597	2.2145128494768077e-4
SSRA	cyan	0.8337359295965656	1.6991094725348953e-9
ABCD3	magenta	0.8775803605321277	2.032786075446412e-11
GSTT3	magenta	0.9659961738254768	9.037660076785379e-20
YELL	orange	0.8302120285944192	2.2916193854593942e-9
CCL7	cyan	0.8488689333793386	4.324884617217935e-10
CDA1	cyan	0.8160435728784676	7.148263673920794e-9
DHB4	magenta	0.9370034918606784	1.045036410550653e-15
SRX	magenta	0.8263380221161989	3.159420572616176e-9
DCXR	cyan	0.41868724003851904	0.015307436738711596
TIM13	orange	0.945522317	1.1667784046148878e-16
OBSTE	cyan	0.8990353322343992	1.1961831802375286e-12
MYRO1	magenta	0.9344687826442545	1.8921507844848336e-15
PEPE	magenta	0.57438639811740555	4.7299867768833733e-4
LSD2	magenta	0.6968098561656304	6.6453352610511435e-6
ODB2	cyan	0.8926925242796501	2.9394463157487525e-12
AGT2L	magenta	0.5141221530659523	0.002208638
DIPD	magenta	0.4724720278162854	0.005496696
CBS	cyan	0.8681874878271547	5.974264963062738e-11
FXDC2	magenta	0.8848657101473869	8.275999303780195e-12
TIM8	orange	0.9146979641003465	9.803250452030375e-14
BCAT	cyan	0.6954752160679574	7.0392890007348515e-6
RT25	orange	0.9801359796828376	2.3974380490192856e-23
CRYL1	magenta	0.7685448560796566	1.7606083656679603e-7
RS2	orange	0.8339054127698566	1.6745460002340697e-9
KCNK1	magenta	0.7079597118610963	4.057280217654176e-6
THILB	cyan	0.944210248	1.6719175613103839e-16
YPL1	magenta	0.8074841973265268	1.3574737373141942e-8
IDGF4	cyan	0.9325286802665622	2.9338797165296407e-15
UN93L	magenta	0.4196816745052875	0.015041476997277108
CATB	magenta	0.940148373	4.830219040805042e-16
44986	magenta	0.9457424345058809	1.0974925772159378e-16
BRC4	magenta	0.5888302160109561	3.123769736576339e-4
AGT	magenta	0.9161479898199929	7.593025561396408e-14
GAR1	orange	0.9020306928126794	7.6619025603483e-13
PDCD4	magenta	0.7585591386481454	3.140648897141807e-7
S36A4	magenta	0.4780152556958125	0.004899749
PRDX1	cyan	0.8927923423468547	2.899418383848377e-12
HCD2	magenta	0.853449556	2.7752214413893247e-10
RSSA	orange	0.8483123419938661	4.5599024621689606e-10
TX14A	cyan	0.4281493248466106	0.012929552636749459
CTR2	magenta	0.6651708297891848	2.4092761615660586e-5
TRYE	magenta	0.7707318500841498	1.54509451096294e-7
Y5076	magenta	0.66630305	2.3067937547687053e-5
Y5078	magenta	0.6681025106749134	2.151996761549661e-5
ADH	cyan	0.43652868620479357	0.011090807203445149
ADH1	cyan	0.7753625685314709	1.166329793898381e-7
PERO	magenta	0.7785274208643786	9.587185677885077e-8
CUA2B	orange	0.8904518647483208	3.9848818409741365e-12
CU01	orange	0.9168830939968535	6.658850799256124e-14
SAP	magenta	0.6490978019233389	4.380985661033655e-5
MAOX	cyan	0.5786105019454029	4.197900353181511e-4
DHE3	cyan	0.9073496574372865	3.349641805174924e-13
VEST1	magenta	0.3991441942563193	0.021387710906190443
AL1B1	magenta	0.8806278201182004	1.4057983975129424e-11
RDH14	black	0.6105330694036426	1.6121442967481221e-4
LSD1	magenta	0.897335773	1.530746375640768e-12
AQP	magenta	0.400021502	0.021077381793555658
VA52	cyan	0.661248728	2.7968669044509397e-5
FKB39	orange	0.887126743	6.185195738465238e-12
NIT2	magenta	0.8196822118422225	5.387932116332959e-9
OCTC	magenta	0.9232377599847834	2.0299777148877568e-14
PE55	magenta	0.8592508559262366	1.5478632308277655e-10
PDE6	cyan	0.6168592662151762	1.3172516971371966e-4
CYTA	magenta	0.7771756597166157	1.0428444580955923e-7
CREG1	magenta	0.9412002351328052	3.6966361005572515e-16
PISD	cyan	0.739513051	8.806351098659747e-7
CEC2	orange	0.8761461153725143	2.4099694111777485e-11
SRX1B	cyan	0.6799241344307684	1.3474000096745522e-5
FRIH	magenta	0.8538290855386999	2.673267284446435e-10
ASM	magenta	0.8013195132302097	2.1132378646179193e-8
PTER	magenta	0.8071753703528716	1.3884262096437015e-8
TSAL	magenta	0.7218668599365957	2.1223581456914596e-6
BDH	magenta	0.7931829900760708	3.7042027788998955e-8
PGAM2	magenta	0.7233137421471665	1.9796263929283994e-6
GILT1	magenta	0.7665663920580714	1.9789676980421477e-7
SFXN1	cyan	0.8926954573556827	2.9382628466047395e-12
RT21	orange	0.9466556814884006	8.489870293253959e-17
EURM3	magenta	0.7224265870519899	2.066066039307218e-6
CAH14	magenta	0.4378117056680079	0.010829775
CAH13	magenta	0.6707280928420079	1.942939437939433e-5
OB99B	magenta	0.9251644085660853	1.3876418712791253e-14
GABD	cyan	0.9680619331078747	3.4702459139892786e-20
ACOHC	cyan	0.9471150336204373	7.448616165111175e-17
TNNC3	magenta	0.8244901009334329	3.6722771533740718e-9
CU18B	orange	0.6671034694891258	2.2367378070883683e-5
IVD	cyan	0.9681147644901886	3.383563388741885e-20
FAAA	cyan	0.7747276475187315	1.2126510097532465e-7
CU12	magenta	0.4314876830771971	0.012168434162892615
MBN	cyan	0.8744393475851409	2.9430552536259256e-11
DUS18	magenta	0.6706792451206904	1.9466549195127864e-5
SER2	magenta	0.9358218492480828	1.3823904863182456e-15
ACSA	cyan	0.9132881032487482	1.251362626961251e-13
GCSH	orange	0.9307739423136652	4.314400310995774e-15
LDH	cyan	0.926203937	1.1253683760809539e-14
PGSB1	magenta	0.5908094575939553	2.9466212713548807e-4
25KD	magenta	0.8943581773021403	2.334147758930886e-12
SQOR	cyan	0.8838785897256458	9.380171219305187e-12
COGS	magenta	0.7738809052366936	1.2770535735029682e-7
DHRS4	magenta	0.9397847728608031	5.292155168853489e-16
APOD	black	0.7011012021005323	5.510417043601591e-6
FBCD1	magenta	0.8409360656270572	9.018986604375197e-10
KARG	cyan	0.7595130275074251	2.975283291328381e-7
SF3B3	orange	0.8341365022033125	1.6415820479773057e-9
PM34	magenta	0.8976031819727301	1.4729071716134961e-12
IDGF3	magenta	0.6163466657409475	1.3392079056949536e-4
PNPH	magenta	0.8249093944046055	3.549596570245934e-9
SCOT	cyan	0.9555176819944361	5.4042464956742455e-18
IAP	magenta	0.6530464726727201	3.7946955167540276e-5
CALUB	cyan	0.8910927786276441	3.655181685473903e-12
SERB	cyan	0.638616416	6.352956792384243e-5
CATL	cyan	0.372525032	0.032761072
GALE	magenta	0.44556181496847036	0.009360841
SSRB	cyan	0.7880264360674141	5.219963960117782e-8
ACADM	magenta	0.8655959550723422	7.928693005148564e-11
ASNS	magenta	0.5941363500882999	2.6689100037632696e-4
CYC	cyan	0.8676364223929631	6.347999861762368e-11
SBPI	magenta	0.48132852423212197	0.004570254
TMLH	magenta	0.3287737875871129	0.061741138
FAS	cyan	0.7848177175348138	6.431656510256087e-8
PYG	cyan	0.7079599140066289	4.0572430960152436e-6
HMT3	magenta	0.7393468922748724	8.882462479528383e-7
L2HDH	cyan	0.9625439321423929	3.949961339080597e-19
TTPAL	cyan	0.5983947620389292	2.3475545674272612e-4
OTSB	cyan	0.5243901160377153	0.001732556
CO4A1	cyan	0.9423178362695597	2.767085785317795e-16
EPT1	magenta	0.7551205489506325	3.8090961213629576e-7
4EBP	magenta	0.3213372818593152	0.06823256
GMDS	magenta	0.4336167664847462	0.011703004230107486
HGD	cyan	0.6988307204127341	6.0868188282224275e-6
SDHF4	magenta	0.7617224952980585	2.622423213331308e-7
METK	magenta	0.813001298	9.011851805699166e-9
ASPP	magenta	0.8441321917512203	6.740361577395045e-10
AASS	cyan	0.7683965893960116	1.7761722768924974e-7
DHB11	cyan	0.34616091384897535	0.048454941
VDAC	cyan	0.8745144289370643	2.917474859788987e-11
ENO	cyan	0.8151446637845643	7.658073095621477e-9
EFTS	orange	0.9760597347389353	4.207554407733089e-22
URIC	cyan	0.5568995933976169	7.623385422433797e-4
S6A14	magenta	0.8323040327799883	1.9203181801058895e-9
RISC	black	0.855317237	2.3060181320020497e-10
PGK	cyan	0.8655656694855357	7.954685478938471e-11
MYSA	cyan	0.6003765234112752	2.2101276940941308e-4
CYB5R	magenta	0.8736798381757305	3.213772674418299e-11
L2EFL	magenta	0.3076428801897817	0.081569521
TNNC2	cyan	0.8834764229892529	9.868015116129357e-12
CUD3	cyan	0.39726128213796275	0.022066528964003622
VIGLN	cyan	0.6287323389932575	8.908571121592802e-5
ATPA	cyan	0.9442654467185785	1.647095233760688e-16
3HIDH	cyan	0.9709006891139126	8.36124134015035e-21
ABHD4	magenta	0.8593832358848057	1.526918706051751e-10
ECI1	magenta	0.8657569709655891	7.791817806127885e-11
MOGT2	magenta	0.5860847398046188	3.385162530559772e-4
FCN1	magenta	0.6561227039431374	3.3880179230028525e-5
TNNC1	cyan	0.604420309	1.9517406341061896e-4
FBRL	orange	0.8349991095899185	1.5237561356516096e-9
HOT	magenta	0.7892819477469659	4.805892549523528e-8
IPYR	cyan	0.8687201378589666	5.632490324179294e-11
PRDX6	cyan	0.765331142	2.1276082191586e-7
PX11B	magenta	0.9725125706684269	3.495395560343543e-21
TM208	cyan	0.8868147629635208	6.441132164045312e-12
PHB2	orange	0.9366610515895595	1.1339189219956896e-15
ACAC	cyan	0.647867204	4.579693314950299e-5
PEB3	magenta	0.627709569	9.219661519265838e-5
SOX14	magenta	0.7999834638565121	2.3212953995452336e-8
KAD2	cyan	0.9238557446239939	1.7987500619974586e-14
GLIS2	magenta	0.5909762564589099	2.932108730690317e-4
SYDC	cyan	0.853004071	2.8994784497727045e-10
RPE	orange	0.9540302300840264	8.905562298186567e-18
FKB14	cyan	0.8938921593464643	2.4906436001967107e-12
DEFI	magenta	0.7120624542362686	3.3643666562633143e-6
PFKA	cyan	0.7142551913392909	3.0399438848841625e-6
ACT3	cyan	0.7739978625484751	1.2679749371564788e-7
ALDO2	magenta	0.5123546617547758	0.002301158
GYS	cyan	0.936862191	1.0808946671854483e-15
FABPM	magenta	0.7973165178541004	2.794053017348393e-8
ALF	cyan	0.7116461962676899	3.4293992111015893e-6
ODBA	cyan	0.9426631073075998	2.5272963030279586e-16
ESM1	magenta	0.7678182061141832	1.838100175170583e-7
ESMA	magenta	0.8243854633084724	3.703496923920071e-9
YM67	magenta	0.36231968865273667	0.038255079
KCJ12	magenta	0.32501509026013364	0.064958564
TKTL2	orange	0.801770348	2.046999994698948e-8
PPAF2	cyan	0.9271395313148375	9.295360613411473e-15
ARMET	cyan	0.629085608	8.803327099821827e-5
GMDH	cyan	0.8398295777430792	9.960938395237811e-10
GALDH	magenta	0.7560003032319309	3.6266941896115164e-7
CO9A1	cyan	0.8953349770037601	2.035294481006946e-12
ACADV	magenta	0.8981607200723968	1.3587831442298247e-12
YAO3	cyan	0.7712901806243748	1.494097353883219e-7
DHSO	cyan	0.3207630449718972	0.068755182
S15A1	magenta	0.8140889656339012	8.299505925317766e-9
GNMT	magenta	0.7449978058007624	6.604568606000264e-7
OB56D	cyan	0.6675126080124613	2.2016758638751206e-5
PTH	orange	0.955983305	4.60580296176178e-18
DKC1	orange	0.8096376257478358	1.1586925433680966e-8
ECHM	cyan	0.9537537234664286	9.754279351600843e-18
SC61B	cyan	0.8205039320587748	5.050292371597699e-9
SNO1	cyan	0.8014955596365114	2.0871413701178114e-8
VATL	black	0.6359394420231842	6.970221510166768e-5
PA2	magenta	0.7819563255370185	7.724804985301264e-8
INO1	cyan	0.7137275453934497	3.115295486976291e-6
GABT	cyan	0.824009521	3.817695070293889e-9
ECHD3	cyan	0.930566428	4.512691736795651e-15
GLO5	magenta	0.6340002063331263	7.450469022169332e-5
S45A2	magenta	0.62916868	8.778741584419734e-5
RPIA	orange	0.9527884428187301	1.3345610912768344e-17
AMYA	magenta	0.8160771454473215	7.129843861881626e-9
TIM10	orange	0.962261713	4.42867572388363e-19
G6PI	cyan	0.8367712885684373	1.305801506722572e-9
C1QBP	orange	0.9574147247314018	2.786595685808432e-18
OB56A	cyan	0.8143237683319959	8.152704373829771e-9
LYS1A	magenta	0.9005628510691714	9.547828143177965e-13
TRYA4	magenta	0.921011824	3.1123976364054147e-14
Y0031	magenta	0.5968971515548652	2.456405689401879e-4
C4AD1	magenta	0.8166116873995348	6.8423962815076924e-9
S25A3	magenta	0.5773700331247524	4.348356043835856e-4
GRPE	orange	0.928512552	6.988733511482418e-15
TRY3	magenta	0.7885468414958965	5.044509060021478e-8
HYPB	magenta	0.656892688	3.292581729249671e-5
ECHB	magenta	0.7639975311276225	2.299519520120305e-7
LYS2	magenta	0.7684066541596759	1.7751117765974585e-7
GLGB	cyan	0.8752107006885896	2.689879029812335e-11
ASSY	cyan	0.9586868671888197	1.756923155041727e-18
AL1L1	magenta	0.3723358931247859	0.032856705
NH2L1	orange	0.8540501870255485	2.6154812192681104e-10
S61A2	cyan	0.8098317177093003	1.1421630049103138e-8
CUPP	cyan	0.6200662650664162	1.1870459531937181e-4
ACER	cyan	0.9280894841421184	7.635305131766459e-15
HMLL	magenta	0.7736447299529982	1.2955683996582712e-7
MA2B1	magenta	0.4983986693654757	0.003157899
REF2P	magenta	0.9511609447849854	2.2313248858402843e-17
ACOX3	magenta	0.893808584	2.5197190856421055e-12
TSN7	magenta	0.8577627147074891	1.802335121478328e-10
ARLY	cyan	0.9535347130583121	1.0479424701529087e-17
COBA1	orange	0.9073254353637712	3.362662534301455e-13
RPAC2	orange	0.9033490000752677	6.26924207830426e-13
L2CC	orange	0.9638398600257942	2.3092057454474227e-19
ARY2	magenta	0.7377346999973082	9.6527770009392e-7
PLCA	magenta	0.47171105867567376	0.005583321
MDH	cyan	0.9361411491890308	1.2824141749283727e-15
MDHC	cyan	0.670916001	1.9287063188297717e-5
THIM	magenta	0.846585072	5.366554326142288e-10
SSRG	cyan	0.8607307002119864	1.3281547390350475e-10
HMGCL	cyan	0.9484581541724344	5.0462963391228736e-17
ODBB	cyan	0.9334341386673564	2.3947172769689957e-15
F210B	magenta	0.8129698067570165	9.033291389611607e-9
GLT	magenta	0.5845434691252949	3.540267018196345e-4
ACSL5	magenta	0.7380932793140504	9.476354191691472e-7
ACDSB	cyan	0.8882965472729814	5.307206435620689e-12
CH10	orange	0.9379675565556848	8.284225762108119e-16
TTC36	orange	0.7974084313373975	2.7763863631973475e-8
PDI	cyan	0.8924537567907842	3.03728492180124e-12
PE44	magenta	0.5625862754520662	6.546254498072077e-4
PE48A	cyan	0.3190173822447822	0.070363149
PE48	magenta	0.7371887252839766	9.927166055963176e-7
SSK	magenta	0.7316690469470737	1.3129644111276497e-6
PPBT	magenta	0.7528350492708027	4.3228990141043037e-7
AGT2	magenta	0.6940055529809873	7.497527558282261e-6
MIX23	orange	0.9516235388491112	1.9315119331187774e-17
CU20	cyan	0.8443346593876992	6.615713096841406e-10
ACPH1	magenta	0.6998697455982819	5.816574002187471e-6
AL7A1	cyan	0.9433933402350378	2.0825219446247253e-16
HPPD	cyan	0.7520361561154534	4.516953184347053e-7
CATA	magenta	0.9605588397198266	8.674515263210962e-19
ST1D1	cyan	0.7874994533459168	5.4033362304309836e-8
TDH	cyan	0.7974682514765306	2.764943627631184e-8
SMCO4	orange	0.8211639186783375	4.79335852880855e-9
VNNL1	cyan	0.39753033107638225	0.021968456160247223
ODC	cyan	0.9365031701002622	1.1772263521043137e-15
SER3	cyan	0.7185697288937416	2.483294008542786e-6
RLA2	cyan	0.7939661255938653	3.513220241681586e-8
TR1L1	cyan	0.9033880277126667	6.231848739892024e-13
MMSA	cyan	0.9517745168461258	1.84209660068458e-17
PA12	cyan	0.3365447686600411	0.055487294935963924
LIPL	magenta	0.7137111230483248	3.1176677573802166e-6
FGL1	magenta	0.7545619712929428	3.929226150588615e-7
MIOX	black	0.14954558331601395	0.4061796292256523
C4D14	magenta	0.8414494452765633	8.610529027648018e-10
GBRAP	magenta	0.9073554750567461	3.34652149432868e-13
RM14	orange	0.9439386382334964	1.7992177836576183e-16
BIP	cyan	0.7102125305916639	3.6622339994536336e-6
NPC2	magenta	0.8980962026974162	1.3715559073748662e-12
S61G1	cyan	0.8034146365670826	1.821276990412184e-8
HIUH	cyan	0.7113838816422324	3.4709663480077065e-6
ACTN	cyan	0.6296252038544714	8.644725598651827e-5
CH60A	orange	0.9769782774107443	2.30894008052003e-22
APLP	magenta	0.5518781008002744	8.701437371622648e-4
LOL2B	cyan	0.8751945792163793	2.694957128661386e-11
ECI3	magenta	0.49425274976158406	0.00346051
UBC	magenta	0.8750015173647542	2.756464106826365e-11
